# Supplementary material for: Development of a novel PIK3CA-mutated pancreatic tumor mouse model and evaluation of the therapeutic effects of a PI3K inhibitor
Source: PLoS One. 2025 Jul 10;20(7):e0326491. doi: 10.1371/journal.pone.0326491 (PMC12244556; doi:10.1371/journal.pone.0326491)
Supplement: S1 File — The raw and analyzed data used to generate the graphs shown in Fig 3C and 3D (XLSX) [file pone.0326491.s004.xlsx]

## Sheet: Figure3C PPC cells
Supporting Information of Figure3C.
Maximum four tumor per mouse
	Tumor1 major diameter	Tumor3 major diameter		Tumor 1 major*minor	Tumor 3 major*minor
	Tumor1 minor diameter	Tumor3 minor diameter
	Tumor2 major diameter	Tumor4 major diameter		Tumor 2 major*minor	Tumor 4 major*minor
	Tumor2 minor diameter	Tumor4 minor diameter
																					Tumor growth rate			Tumor growth rate
	day8							day15							day19						(day15/day8)			(day19/day8)
CTRL-1	5.5	5.1		24.75	26.01		CTRL-1	6.4	4.7		29.44	15.98		CTRL-1	8.5	7.6		51.85	43.32		1.18949	0.614379		2.09495	1.66551
	4.5	5.1						4.6	3.4						6.1	5.7
	4.6	3.7		20.24	11.47			5.3	5.6		22.26	24.64			7.1	6.4		35.5	27.52		1.0998	2.14821		1.75395	2.3993
	4.4	3.1						4.2	4.4						5	4.3
CTRL-2	5.4	6.1		18.36	25.01		CTRL-2	4.9	5.2		23.52	24.96		CTRL-2	8.2	6.4		37.72	26.88		1.28105	0.998001		2.05447	1.07477
	3.4	4.1						4.8	4.8						4.6	4.2
	5.6	3.6		23.52	12.96			4.9	3.8		21.07	14.44			5.5	7.3		22.55	36.5		0.895833	1.1142		0.958759	2.81636
	4.2	3.6						4.3	3.8						4.1	5
CTRL-3	3.9	4.1		13.26	15.58		CTRL-3	4.3	2.7		15.48	7.29		CTRL-3	6.7	5.3		34.17	24.38		1.16742	0.467908		2.57692	1.56483
	3.4	3.8						3.6	2.7						5.1	4.6
	4.2	4.7		13.86	21.15			5	5		16.5	20			4.6	5.7		18.4	29.07		1.19048	0.945626		1.32756	1.37447
	3.3	4.5						3.3	4						4	5.1
CTRL-4	5.6	6.2		24.08	29.14		CTRL-4	7.3	6		30.66	27.6		CTRL-4	8.5	7.8		58.65	48.36		1.27326	0.947152		2.43563	1.65957
	4.3	4.7						4.2	4.6						6.9	6.2
	4.5			19.8				5.9			22.42				8.5			52.7			1.13232			2.66162
	4.4							3.8							6.2
Alp-1	5.4	5.7		22.14	31.92		Alp-1	3.4	2.9		10.88	8.41		Alp-1	3.6	4.5		11.16	12.15		0.491418	0.263471		0.504065	0.380639
	4.1	5.6						3.2	2.9						3.1	2.7
	4.5	5.3		18.9	19.61			4.2	2.7		13.02	5.67			3.9	2.6		11.31	6.24		0.688889	0.289138		0.598413	0.318205
	4.2	3.7						3.1	2.1						2.9	2.4
Alp-2	6.3	4.9		35.28	18.13		Alp-2	3.9	2.3		13.65	4.6		Alp-2	3.2	4		12.48	11.6		0.386905	0.253723		0.353741	0.639823
	5.6	3.7						3.5	2						3.9	2.9
	4.8	5		21.12	16.5			2	2.3		4.6	5.98			2.7	2.7		5.67	6.75		0.217803	0.362424		0.268466	0.409091
	4.4	3.3						2.3	2.6						2.1	2.5
Alp-3	7.5	5.5		33.75	28.05		Alp-3	3.5	3.8		9.1	9.88		Alp-3	4.7	4.5		18.8	16.65		0.26963	0.352228		0.557037	0.593583
	4.5	5.1						2.6	2.6						4	3.7
	5	5.3		20.5	22.26			3	3.7		9	9.25			3.5	4.2		11.2	13.86		0.439024	0.415544		0.546341	0.622642
	4.1	4.2						3	2.5						3.2	3.3

## Sheet: Figure 3C KPC cells
Supplementary Information of Figure3C
Maximum four tumor per mouse
	Tumor1 major diameter	Tumor3 major diameter		Tumor 1 major*minor	Tumor 3 major*minor
	Tumor1 minor diameter	Tumor3 minor diameter
	Tumor2 major diameter	Tumor4 major diameter		Tumor 2 major*minor	Tumor 4 major*minor
	Tumor2 minor diameter	Tumor4 minor diameter
																					Tumor growth rate			Tumor growth rate
																					(day15/day8)			(day19/day8)
CTRL-1	3	3.9		8.1	12.09		CTRL-1	7.9	7.4		41.87	37		CTRL-1	8.4	6.6		43.68	30.36		5.16914	3.06038		5.39259	2.51117
	2.7	3.1						5.3	5						5.2	4.6
	3.4	2.7		8.84	6.48			2.3	2.7		5.29	5.94			3.4	2.8		8.84	6.44		0.598416	0.916667		1	0.993827
	2.6	2.4						2.3	2.2						2.6	2.3
CTRL-2	5.5	6.3		17.05	30.24		CTRL-2	7.9	9.1		59.25	64.61		CTRL-2	11.4	7.5		90.06	49.5		3.47507	2.13657		5.28211	1.6369
	3.1	4.8						7.5	7.1						7.9	6.6
	7.8	5.3		33.54	21.73			6.6	5.9		36.3	28.91			6.7	7.4		39.53	50.32		1.08229	1.33042		1.17859	2.31569
	4.3	4.1						5.5	4.9						5.9	6.8
CTRL-3	5.4	6.8		23.22	36.72		CTRL-3	8.1	8.3		57.51	58.93		CTRL-3	7.8	9.6		56.94	72		2.47674	1.60485		2.4522	1.96078
	4.3	5.4						7.1	7.1						7.3	7.5
	4.4	5.6		18.48	28				6.4			38.4			7.8	7.3		52.26	48.91			1.37143		2.82792	1.74679
	4.2	5							6						6.7	6.7
Alp-1	6.8	5.1		30.6	22.95		Alp-1	7.9	6		52.14	34.8		Alp-1	7.1	6.4		45.44	33.28		1.70392	1.51634		1.48497	1.45011
	4.5	4.5						6.6	5.8						6.4	5.2
		5			22.5			7.6	6.8		42.56	42.84			8.1	6.4		51.84	39.68			1.904			1.76356
		4.5						5.6	6.3						6.4	6.2
Alp-2	4.3	6.6		18.06	31.68		Alp-2	7.6	6.4		48.64	51.2		Alp-2	6.9	8.9		40.02	77.43		2.69324	1.61616		2.21595	2.44413
	4.2	4.8						6.4	8						5.8	8.7
	5	4.2		24.5	17.64			7	6.4		38.5	35.2			7	6.1		41.3	37.21		1.57143	1.99546		1.68571	2.10941
	4.9	4.2						5.5	5.5						5.9	6.1

## Sheet: Figure 3D
Supporting Information of Figure3D
	Tumor mass (g)			Tumor mass (g)
	PPC cells			KPC cells
	CTRL	Alp		CTRL	Alp
	0.081	0.018		0.041	0.057
	0.037	0.005		0.04	0.1
	0.122	0.009		0.272	0.075
	0.046	0.002		0.216	0.134
	0.083	0.035		0.132	0.01
	0.063	0.047		0.093	0.151
	0.078	0.012		0.284	0.082
	0.036	0.025		0.175	0.053
	0.17	0.041		0.043
	0.055	0.027		0.087
	0.058	0.015
		0.028
